# Supplementary material for: SFyNCS detects oncogenic fusions involving non-coding sequences in cancer
Source: Nucleic Acids Res. 2023 Aug 28;51(18):e96. doi: 10.1093/nar/gkad705 (PMC10570049; doi:10.1093/nar/gkad705)
Supplement: gkad705_Supplemental_Files [file gkad705_supplemental_files.zip]

Archive with 16 entries (16 files):
- SFyNCS.supplementary.figures.docx
- SFyNCS.supplementary.table.legends.docx
- Table.S1.filter.parameters.xlsx
- Table.S10.TCGA.all.fusions.xlsx
- Table.S11.TCGA.all.samples.xlsx
- Table.S12.recurrent.fusion.breakpoints.xlsx
- Table.S13.PRAD.fusions.xlsx
- Table.S14.SARC.fusions.xlsx
- Table.S2.TCGA.normal.samples.xlsx
- Table.S3.fusion.validation.xlsx
- Table.S4.synthetic.fusion.sequences.xlsx
- Table.S5.TCGA.tumor.type.statistics.xlsx
- Table.S6.TCGA.bechmarking.sample.fusions.xlsx
- Table.S7.MCF7.fusions.xlsx
- Table.S8.HCT116.fusions.xlsx
- Table.S9.K562.fusions.xlsx
