# Supplementary material for: SFyNCS detects oncogenic fusions involving non-coding sequences in cancer
Source: Nucleic Acids Res. 2023 Aug 28;51(18):e96. doi: 10.1093/nar/gkad705 (PMC10570049; doi:10.1093/nar/gkad705)
Supplement: gkad705_Supplemental_Files [file gkad705_supplemental_files.zip › Table.S4.synthetic.fusion.sequences.xlsx]

## Sheet: Sheet1
Name	Length	Sequence
ZDHHC17-LNCKB.11978.4	1,870 bp	TTGTATCCATGTTTTTCCGGGCGTCCCCCGGAGGGACAGGTTGCGGGTGACCTTTTCAAGTGTGGAGGAAAGGGAAGCTGCTTTTGTCTTCAGGAATGATGCAGGTCTCGACTCAAGCCTGACGGGCCCAAACCTCCCTGGAGCTGGCTGACGACTCTGCCCGAGTTCCTGAAGAGGGGTCCCGGGGGTCCCGGAGCGGAAGTGGGAGCGCGTGGGCGTGGGCTCCTCGGCTGCCTGGGGCTCCAGACTTGTGCTGCGTGCGGCTCCGGAGCTCTGTTCTCGCTCCTGAGCAGCTGCTAGGTTTCCCAAGCGACTGTCTCAACCGCCCGGCCGCCTCCCCCGGGCAGCCAGAGCTTCACATCTACCTCCAGCCGGGACCCGCCCCCGAGCCGCGGGGCC…
mutant_ZDHHC17-LNCKB.11978.4	1,870 bp	TTGTATCCATGTTTTTCCGGGCGTCCCCCGGAGGGACAGGTTGCGGGTGACCTTTTCAAGTGTGGAGGAAAGGGAAGCTGCTTTTGTCTTCAGGAATGATGCAGGTCTCGACTCAAGCCTGACGGGCCCAAACCTCCCTGGAGCTGGCTGACGACTCTGCCCGAGTTCCTGAAGAGGGGTCCCGGGGGTCCCGGAGCGGAAGTGGGAGCGCGTGGGCGTGGGCTCCTCGGCTGCCTGGGGCTCCAGACTTGTGCTGCGTGCGGCTCCGGAGCTCTGTTCTCGCTCCTGAGCAGCTGCTAGGTTTCCCAAGCGACTGTCTCAACCGCCCGGCCGCCTCCCCCGGGCAGCCAGAGCTTCACATCTACCTCCAGCCGGGACCCGCCCCCGAGCCGCGGGGCC…
RPSAP52−LNCKB.11978	1,260 bp	GCATCCCATTTAGAGAATTCGGGAAGGTTCCCTGCAAGCTTCTGTGGGACCACTAGCACCAGTGGGCACATCGAGAGCAAACACATCGGAGACAAATTTTTCTTTCTTTGTGAACTCTGCCTTAACTCAAAGTCAACATGCCCGAGTGCTGTGAACGTTATGAGAGGGCCTTGTTGGGAACACGTGCTCCTGGGAATCAGCCCTTCCCTCTGTCCTGTTCCCACTCCTCCCCGACGATGCTCCTGCTCAGAACCCACTCCTCACCTCAGTGAAGCAACGCAGCGGGCACCCTGTGGACAAAGCTGGATATTGGCTCTGAATAAAAGCGAATCATGGGGAAAATCAGTGTCTCAGTAAAATGGGGTTTTCTTAGTAGAGACCAGACTGTGAAGGACCTTG…
